# Supplementary material for: VEGF Stimulates Activation of ERK5 in the Absence of C-Terminal Phosphorylation Preventing Nuclear Localization and Facilitating AKT Activation in Endothelial Cells
Source: Cells. 2023 Mar 22;12(6):967. doi: 10.3390/cells12060967 (PMC10047687; doi:10.3390/cells12060967)
Supplement: Supplementary file 1 [file cells-12-00967-s001.zip]

Archive with 1 entries (1 files):
- cells-2225965-supplementary.pdf
